# Supplementary material for: Biomimetic computer-to-brain communication enhancing naturalistic touch sensations via peripheral nerve stimulation
Source: Nat Commun. 2024 Feb 20;15:1151. doi: 10.1038/s41467-024-45190-6 (PMC10879152; doi:10.1038/s41467-024-45190-6)
Supplement: Supplementary file 4 — Source Data [file 41467_2024_45190_MOESM4_ESM.xlsx]

## Sheet: Figure 3
PSTH
Biomimetic, DRG			[51.11 70.00 85.56 83.33 81.11102.22137.78160.00171.11166.67195.56206.67193.33123.33168.89107.78 86.67 96.67 78.89 72.22 76.67 81.11 65.56 68.89 47.78 71.11 67.78 64.44 64.44 57.78 48.89 52.22 47.78 62.22 42.22 55.56 50.00 71.11 61.11 52.22 73.33 52.22 76.67 60.00 58.89 65.56 65.56 68.89 43.33 51.11 61.11 62.22 66.67 67.78 62.22 51.11 61.11 55.56 68.89 72.22 51.11 37.78 55.56 55.56 73.33 77.78 61…
Biomimetic, L6			[42.22 37.78 64.44 56.67 81.11 83.33132.22143.33136.67138.89122.22125.56 97.78 77.78 74.44 52.22 48.89 40.00 38.89 52.22 56.67 44.44 38.89 33.33 35.56 34.44 34.44 26.67 42.22 30.00 28.89 42.22 31.11 24.44 24.44 38.89 40.00 60.00 25.56 38.89 63.33 42.22 55.56 26.67 47.78 27.78 44.44 22.22 38.89 22.22 33.33 42.22 58.89 35.56 47.78 54.44 30.00 47.78 38.89 48.89 33.33 34.44 41.11 42.22 46.67 44.44 51…
Biomimetic stimulation			[100.00 125.00 150.00 175.00 200.00206.25212.50218.75225.00200.00175.00150.00125.00118.75112.50106.25100.00 87.50 75.00 62.50 50.00 50.00 50.00 50.00 50.00 50.00 50.00 50.00 50.00 50.00 50.00 50.00 50.00 50.00 50.00 50.00 50.00 50.00 50.00 50.00 50.00 50.00 50.00 50.00 50.00 50.00 50.00 50.00 50.00 50.00 50.00 50.00 50.00 50.00 50.00 50.00 50.00 50.00 50.00 50.00 50.00 50.00 50.00 50.00 50.00 50.…
CROSS- CORRELATION
L6 - Stimulation			[1055.56 2000.00 3611.11 5027.78 7583.33 10666.67 15777.78 21875.00 29083.33 37625.00 47805.56 60215.28 73354.17 87541.67102791.67118888.89134402.78149027.78161229.17171097.22178763.89183368.06184798.61182548.61178145.83171673.61164784.72157909.72152277.78147826.39144486.11142875.00141895.83141451.39141743.06142465.28143006.94143784.72143541.67144354.17146208.33148125.00150416.67152090.28154583.3…
DRG - L6			[1646.91 4129.63 8219.75 12117.28 16772.84 20961.73 27176.54 36625.93 49927.16 65571.60 84279.01100879.01116588.89129783.95145582.72160003.70174996.30186114.81198590.12206267.90213414.81216324.69213911.11206461.73202733.33197083.95194028.40193577.78192439.51194204.94195822.22194656.79195665.43196407.41197781.48200924.69203788.89204904.94206274.07207011.11209034.57209928.40210129.63212966.67216470…
DRG - Stimulation			[1277.78 3027.78 5166.67 7250.00 9916.67 13986.11 20013.89 27638.89 36875.00 47715.28 61534.72 78152.78 96125.00 113756.94 134229.17 155194.44 176319.44 196611.11 215069.44 230916.67 245208.33 257659.72 266791.67 271791.67 271888.89 270263.89 265256.94 258291.67 250222.22 242652.78 235305.56 230395.83 227708.33 225694.44 225236.11 225763.89 226506.94 227972.22 229083.33 229868.06 231618.06 233284…

## Sheet: Figure 4
Panel A
Natural touch, DRG				[0.69 0.75 0.91 1.07 0.98 0.67 0.45 0.47 0.41 0.45 0.64 0.68 0.64 0.62 0.61 0.45]
Biomimetic, DRG				[0.42 0.83 1.00 0.50 0.38 0.37 0.29 0.33 0.36 0.33 0.36 0.35 0.31 0.37 0.35 0.32 0.42 0.38 0.37 0.34 0.37 0.34 0.30 0.32 0.38 0.29 0.34 0.36 0.37 0.37 0.32 0.35 0.35 0.35 0.42 0.38 0.34 0.64 0.67 0.40]
Tonic, DRG				[1.00 0.87 0.99 0.84 0.92 0.85 0.78 0.80 0.82 0.82 0.98 0.80 0.83 0.76 0.82 0.87 0.90 0.81 0.90 0.94 0.94 0.79 0.84 0.81 0.92 0.85 0.76 0.79 0.87 0.91 0.93 0.78 0.87 0.84 0.87 0.81 0.81 0.79 0.90 0.81]
Natural touch, L6				[0.24 0.27 0.57 0.69 0.63 1.00 0.73 0.31 0.29 0.27 0.33 0.47 0.63 0.37 0.53 0.47]
Biomimetic, L6				[0.44 1.00 0.78 0.37 0.33 0.26 0.24 0.32 0.37 0.25 0.34 0.35 0.31 0.34 0.26 0.34 0.43 0.35 0.35 0.34 0.38 0.29 0.28 0.33 0.42 0.30 0.39 0.32 0.41 0.38 0.30 0.33 0.45 0.32 0.43 0.39 0.40 0.81 0.73 0.36]
Tonic, L6				[0.98 0.90 1.00 0.79 0.91 0.72 0.83 0.76 0.90 0.69 0.85 0.78 0.81 0.68 0.78 0.70 0.90 0.78 0.75 0.66 0.82 0.74 0.87 0.67 0.88 0.71 0.92 0.73 0.80 0.80 0.90 0.79 0.93 0.64 0.84 0.75 0.79 0.80 0.89 0.76]
Normalized overal activity, DRG				[0.59 0.48 1]
Normalized overal activity, L6				[0.54 0.51 1]
Panel B
HISTOGRAM
Natural touch - cat 1				[0.0001 0.0001 0.0001 0.0001 0.0001 0.0001 0.0001 0.0001 0.0002 0.0002 0.0003 0.0004 0.0006 0.0008 0.0011 0.0014 0.0018 0.0022 0.0030 0.0048 0.0070 0.0095 0.0140 0.0204 0.0274 0.0399 0.0551 0.0805 0.1084 0.1295 0.1292 0.1038 0.0718 0.0497 0.0350 0.0261 0.0189 0.0139 0.0104 0.0077 0.0058 0.0044 0.0034 0.0026 0.0019 0.0015 0.0011 0.0008 0.0007 0.0006 0.0004 0.0002 0.0003 0.0002 0.0001 0.0001 0.0001…
Natural touch - cat 2				[0.0000 0.0000 0.0000 0.0000 0.0000 0.0000 0.0000 0.0000 0.0000 0.0000 0.0000 0.0000 0.0000 0.0000 0.0000 0.0000 0.0000 0.0000 0.0000 0.0000 0.0000 0.0000 0.0000 0.0000 0.0001 0.0013 0.0111 0.0540 0.1604 0.2723 0.2751 0.1601 0.0536 0.0106 0.0012 0.0001 0.0000 0.0000 0.0000 0.0000 0.0000 0.0000 0.0000 0.0000 0.0000 0.0000 0.0000 0.0000 0.0000 0.0000 0.0000 0.0000 0.0000 0.0000 0.0000 0.0000 0.0000…
Biomimetic				[0.0000 0.0000 0.0000 0.0000 0.0000 0.0000 0.0000 0.0000 0.0000 0.0000 0.0000 0.0000 0.0000 0.0000 0.0000 0.0000 0.0000 0.0000 0.0001 0.0002 0.0003 0.0005 0.0010 0.0022 0.0061 0.0156 0.0410 0.0898 0.1568 0.2289 0.2045 0.1051 0.0538 0.0362 0.0245 0.0152 0.0090 0.0046 0.0021 0.0012 0.0005 0.0003 0.0002 0.0002 0.0001 0.0001 0.0000 0.0000 0.0000 0.0000 0.0000 0.0000 0.0000 0.0000 0.0000 0.0000 0.0000…
Tonic				[0.0001 0.0002 0.0005 0.0014 0.0027 0.0043 0.0053 0.0066 0.0079 0.0110 0.0136 0.0174 0.0228 0.0278 0.0300 0.0299 0.0313 0.0342 0.0363 0.0341 0.0317 0.0305 0.0299 0.0289 0.0265 0.0256 0.0252 0.0309 0.0351 0.0319 0.0288 0.0336 0.0260 0.0182 0.0160 0.0156 0.0145 0.0139 0.0121 0.0101 0.0091 0.0084 0.0083 0.0084 0.0087 0.0094 0.0108 0.0126 0.0125 0.0112 0.0100 0.0099 0.0105 0.0109 0.0107 0.0101 0.0095…
Panel C
NORMALIZED CSD
Natural touch					[' 0.04 0.00 -0.10 0.07 0.04 -0.17 0.27 -0.11 -0.04 0.01 0.08 -0.04 -0.14 0.10 0.04 -0.01 -0.07 -0.05 0.20 -0.14 0.06 0.12 -0.39 0.09 0.38 -0.42 0.22 -0.30 0.69 -0.49 0.13 -0.08' ' 0.01 -0.04 0.13 -0.51 0.61 -0.14 -0.04 -0.02 0.02 -0.02 -0.01 0.16 -0.30 0.18 -0.05 0.02 -0.05 0.10 -0.06 -0.04 0.10 -0.09 -0.02 -0.00 0.14 -0.06 -0.08 0.06 0.06 -0.06 0.22 -0.25' '-0.04 0.19 -0.31 0.08 0.14 -0.06 0.08…
Biomimetic					[' 0.00 -0.25 0.40 0.11 -0.36 0.08 0.08 -0.13 0.22 -0.32 0.01 0.80 -1.77 0.71 0.21 -0.16 -0.18 0.27 -0.39 0.06 0.05 -0.21 0.71 -0.19 -0.10 0.26 -0.01 -0.02 -0.58 0.75 -0.12 0.19' '-0.02 0.25 -0.23 -0.27 0.37 -0.19 0.28 -0.26 0.15 0.10 -0.31 0.43 -0.05 -0.08 -0.15 0.37 -0.13 -0.04 0.35 -0.29 0.12 -0.07 -0.01 -0.00 0.08 -0.76 0.60 0.12 0.03 -0.57 0.14 0.00' '-0.12 -0.01 0.17 -0.09 0.13 -0.20 0.00 -…
Tonic					[ '-0.01 -0.05 0.07 -0.23 0.16 0.02 -0.07 -0.08 0.18 -0.10 0.17 0.00 0.23 -0.33 0.12 -0.03 0.10 -0.22 0.06 0.04 0.01 -0.05 0.03 0.20 -0.34 0.14 0.00 -0.17 0.39 -0.24 -0.02 0.03' '-0.06 0.10 -0.11 0.32 -0.44 0.06 0.01 -0.07 0.19 -0.03 0.14 0.19 -0.62 0.35 0.10 -0.07 -0.39 0.59 -0.27 0.09 -0.28 0.36 -0.13 0.12 -0.29 0.22 -0.10 0.14 -0.26 0.13 -0.01 0.02' ' 0.02 0.00 0.03 0.02 -0.08 -0.20 0.24 -0.16…
Panel D
CSD CORRELATION
Biomimetic and natural				[0.36 -0.12 -0.23 -0.29 -0.31 -0.06 0.28 0.31 0.01 -0.07 -0.16 0.26 0.28 0.23 -0.19 -0.03 0.10 0.29 -0.08 -0.09 0.29 0.28 -0.02 -0.11 0.25 0.15 -0.20 0.11 0.40 0.08 -0.23 -0.14]
Tonic and natural				[-0.20 -0.03 -0.05 -0.38 -0.58 0.04 0.28 0.24 0.02 -0.05 -0.25 -0.14 -0.04 -0.05 -0.19 0.02 0.01 -0.02 0.08 0.23 -0.04 -0.10 -0.20 -0.02 0.03 -0.36 -0.24 0.09 0.28 0.22 0.11 0.10]
Tonic and biomimetic				[-0.28 -0.02 0.52 0.04 -0.18 0.21 0.12 0.05 -0.06 -0.05 -0.24 -0.48 -0.33 -0.17 -0.19 -0.04 0.44 0.29 -0.07 0.26 0.11 -0.00 -0.22 -0.13 -0.25 -0.12 0.09 0.29 -0.03 -0.59 -0.66 -0.40]
CUMULATIVE DENSITY FUNCTION
Biomimetic and natural				[-0.31 -0.31 -0.29 -0.23 -0.23 -0.20 -0.19 -0.16 -0.14 -0.12 -0.11 -0.09 -0.08 -0.07 -0.06 -0.03 -0.02 0.01 0.08 0.10 0.11 0.15 0.23 0.25 0.26 0.28 0.28 0.28 0.29 0.29 0.31 0.36 0.40]
Tonic and natural				[-0.58 -0.58 -0.38 -0.36 -0.25 -0.24 -0.20 -0.20 -0.19 -0.14 -0.10 -0.05 -0.05 -0.05 -0.04 -0.04 -0.03 -0.02 -0.02 0.01 0.02 0.02 0.03 0.04 0.08 0.09 0.10 0.11 0.22 0.23 0.24 0.28 0.28]
Tonic and biomimetic				[-0.66 -0.66 -0.59 -0.48 -0.40 -0.33 -0.28 -0.25 -0.24 -0.22 -0.19 -0.18 -0.17 -0.13 -0.12 -0.07 -0.06 -0.05 -0.04 -0.03 -0.02 -0.00 0.04 0.05 0.09 0.11 0.12 0.21 0.26 0.29 0.29 0.44 0.52]
CUMULATIVE DENSITY FUNCTION - randomized channel order
Biomimetic and natural				[-0.06 -0.06 -0.04 -0.04 -0.03 -0.02 -0.02 -0.01 -0.01 -0.01 -0.00 -0.00 -0.00 0.00 0.00 0.00 0.01 0.01 0.01 0.01 0.01 0.01 0.03 0.03 0.03 0.03 0.03 0.04 0.04 0.04 0.04 0.05 0.08]
Tonic and natural				[-0.04 -0.04 -0.04 -0.03 -0.03 -0.02 -0.02 -0.02 -0.02 -0.02 -0.01 -0.01 -0.01 -0.01 -0.01 -0.01 -0.00 -0.00 -0.00 0.01 0.01 0.01 0.01 0.01 0.01 0.01 0.01 0.02 0.02 0.02 0.04 0.04 0.05]
Tonic and biomimetic				[-0.06 -0.06 -0.06 -0.05 -0.03 -0.03 -0.03 -0.02 -0.02 -0.01 -0.01 -0.01 -0.01 -0.01 -0.01 -0.01 -0.01 -0.00 0.00 0.00 0.00 0.00 0.01 0.01 0.01 0.01 0.01 0.01 0.01 0.01 0.01 0.03 0.04]

## Sheet: Figure 5 and Fig. S3
Panel D
S1	NATURALNESS
Sinusoidal=[3 3 3 3 3 3 2 3 4 2 2 1 1 1 1 1 1 1 4 4 3 1 1 1 3 2 2 4 4 4 1 4 4 1 1 1 1 1 1 1 1 1 3 3 3 2 3 3 1 1 1 1 1 1 1 1 1 1 1 1 1 1 1 1 1 1 1 1 1 1 2 1 2 1 1];
Poissonian=[3 3 4 4 3 4 4 4 4 3 4 3 1 1 1 1 1 1 2 2 2 1 1 1 2 2 2 3 2 2 0 1 1 1 1 1 1 1 1 1 1 1 1 1 1 3 3 2 1 1 1 1 1 1 1 1 1 1 1 1 1 1 1 1 1 1 1 1 1 1 1 1 1 1 1];
SAI BIOMIMETIC=[2 2 1 3 4 4 2 2 2 3 1 4 2 2 1 2 2 3 3 3 2 4 4 4 3 4 4 4 5 5 3 3 2 1 1 1 3 3 3 3 3 3 3 3 3 1 2 4 3 3 3 2 2 2 2 2 2 3 3 3 3 4 3 2 3 2 2 3 3 2 2 2 3 2 2];
FAI BIOMIMETIC=[3 5 5 5 5 5 2 2 2 5 5 5 1 1 2 1 1 3 3 4 3 4 4 1 4 4 4 5 5 5 5 4 5 4 4 4 2 2 2 2 2 2 4 5 3 5 5 5 4 4 4 3 4 4 3 4 4 3 4 3 4 3 4 3 4 3 3 4 4 4 4 3 4 4 4];
FAII BIOMIMETIC=[2 2 2 5 5 5 1 1 1 4 5 5 1 1 1 1 1 1 2 3 3 1 1 1 4 3 3 5 5 5 5 5 5 1 1 1 3 3 3 3 3 3 3 3 4 4 4 4 4 4 4 1 1 2 1 1 2 4 4 4 3 3 3 1 2 3 3 2 2 2 2 2 2 2 2];
FULL BIOMIMETIC=[3 3 3 4 5 5 3 2 3 5 5 5 2 3 2 3 3 3 3 2 4 1 2 1 3 4 4 5 5 5 2 4 4 4 4 4 4 4 4 4 4 4 4 3 4 3 4 4 3 3 2 2 2 1 2 2 1 4 4 4 4 4 4 2 3 2 3 2 2 2 2 3 2 2 2];
LINEAR=[1 1 1 1 1 1 1 1 1 3 2 2 1 -1 1 1 1 1 3 3 3 1 1 1 1 4 1 5 5 5 0 3 3 1 3 1 1 1 1 1 1 1 1 3 1 3 3 2 1 1 1 1 1 1 1 1 1 1 2 1 1 2 1 1 1 1 1 1 1 1 1 1 1 1 1];
SAII BIOMIMETIC=[1 2 2 4 5 4 2 2 2 5 5 5 1 1 1 1 2 2 1 2 3 4 3 4 4 3 3 5 5 5 4 5 5 1 2 2 2 2 2 2 2 2 5 5 5 2 3 4 2 2 2 2 2 2 2 2 2 2 2 2 2 2 2 3 2 2 3 2 2 2 1 1 2 1 1];
S2
Sinusoidal=[1 1 1 3 3 3 3 0.5 0.5 3 3 2 3.5 3 3 1 1 1.5 0 0.5 1 1 0.5 0 4 4 4 1 1 1.5 2 2 2];
Poissonian=[0.5 0.5 0.5 0.5 0.5 1 1 1 1 0 0 0 3 2.5 2.5 0.5 0.5 0.5 2 1.5 1.5 2.5 2 2 1.5 1 1 0 0.5 1 2 1 0];
SAI BIOMIMETIC=[3.5 3 2.5 1 1.5 1.5 1 1.25 1.5 2 3 2.5 2 2 2 0.5 0.5 0.5 3.5 4 2 1 1 1.5 1.5 2 2 0.5 0.5 1 1.5 1.5 2.5];
FAI BIOMIMETIC=[3.5 4 4.5 4 4 4.5 2 2 2.5 2.8 2.8 2 0.5 1.5 1.5 3 3.5 3.5 4 4 4.5 3 3 3.5 4 4 4 3 3 3.5 3.5 3 3];
FAII BIOMIMETIC=[2 1.5 2.5 3 2 2 2 0 0 1 1 1.5 1.75 2 2.5 2 2 1 1.5 0.5 2.5 2.5 2.75 3 2 3 1.5 2 2 1 2.5 3 2];
FULL BIOMIMETIC=[1.5 2 1.5 3.5 2 3.5 3 4 4 3 4 4.5 3.5 3.5 3.75 1 1 1 2.5 3 3 1 2.5 2.5 3 3 2 0.5 1.5 1 4 4 4];
LINEAR=[0 0 0 1.5 1 1 0.25 1 1 0 0.2 0.2 0.5 0.5 0.25 0 0 0 0 1.5 1.5 1 1 1 1 1 1 0 0 0 0.5 0.5 1];
SAII BIOMIMETIC=[1.5 1.5 1 1 1.5 1.5 1.5 0.5 1 2.5 0.5 1 0.5 0.5 1.5 1 1 1 2.5 1 0.5 1 1.5 1.5 0.5 0.5 2 0.5 1 1 2.5 3 0.5];
For Fig. S3
	Fontral Met	Central Met	Lateral Met	Heel
S1	idx=[25:30 46:48 70:75]	idx=[19:24 43:45 64:69]	idx=[10:18 37:42 58:63]	idx=[1:9 31:36 49:57]
S2	idx=1:6	idx=7:15	idx=16:24	idx=25:33
Sinusoidal(idx), Poissonian(idx), SAI BIOMIMETIC (idx), SAII BIOMIMETIC (idx), FAI BIOMIMETIC (idx), FAII BIOMIMETIC (idx), FULL BIOMIMETIC(idx), LINEAR(idx)

## Sheet: Figure 6 and Fig S5
Panel A
S1	SPEED						CONFIDENCE
NF=[4.25 4.25 4.25 4.5 4.25 4.25 4.25 4.25 4.25 4.5 4.25 4.25];						NF=[6 6 7 6 7 7 7 7 7 7 6 7];
LIN=[ 4.5 4.5 4.5 4.5 4.5 4.75 4.5 4.5 4.5 4.5 4.5 4.75];						LIN=[9 9 9 7 9 9 9 9 8 9 9 9];
DISC=[ 4.5 4.5 4.5 4.75 4.625 4.625 4.5 4.5 4.5 4.75 4.625 4.625];						DISC=[8 8 8 8 7 8 8 8 8 8 7 8];
BIOM=[5 5 4.75 4.75 5 5 5 5 4.75 4.75 5 5];						BIOM=[10 10 10 10 10 10 9.5 9.5 9.5 9.5 9.5 9.5];
S2
NF=[3.5 3.5 3.58 3.58 3.5 3.75 3.5 3.5 3.58 3.58 3.5 3.75];						NF=[3.5 4 4 3.5 4 4 4 4 3.5 4 3.5 4];
LIN=[3.75 3.75 3.75 3.75 4 4 3.75 3.75 3.75 3.75 4 4];						LIN=[5 5.5 5.5 5 5.5 5.5 5.5 5.5 5.5 5.5 5.5 5];
DISC=[3.75 3.75 3.5 3.5 3.75 3.75 3.75 3.75 3.5 3.5 3.75 3.75];						DISC=[5 5.5 5 5 5.5 5 5 5 5 5 5.5 5.5];
BIOM=[4 4.5 3.75 3.75 4.5 4 4.5 4.5 4.75 4.75 4.5 4];						BIOM=[6 5.5 6 6 5.5 6 6 6.5 6.5 6 6 6];
Panel B
S1	Motor Performance (time for walking 5m)						Mental Accuracy (points/5)
NF=[7.89 7.105 7.805 7.53 8.245 10.425 9.54 9.83 9.555 8.03];						PUNTI_NF=[3 3 3 3 3 1 4 2 2 2 ];
DISC=[7.895 8.6 7.35 7.215 7.755 7.975 8.325 8.015 8.28 7.235];						PUNTI_DISC=[3 3 3 3 3 3 2 3 2 4];
BIOM=[6.33 6.55 6.7 6.85 7.4 6.255 7.1 8 7.48 7.35 ];						PUNTI_BIOM=[4 3 4 4 5 3 5 4 3 3];
LIN=[6.905 7.215 7.49 7.73 8.265 6.69 6.33 7.24 6.87 6.815];						PUNTI_LIN=[4 3 3 2 3 5 3 2 2 2];
S2
NF=[4.66 5.495 4.875 4.715 5.105 4.98 5.205 5.175 4.305 5.265]						PUNTI_NF= [2 2 4 2 2 2 3 3 2 2 ]
DISC=[4.135 3.88 4.005 4.01 4.43 4.065 4.6 4.14 4.395 4.13]						PUNTI_LIN=[4 4 3 3 4 3 5 4 4 2 ];
BIOM=[4.265 4.13 4.2 4.27 4.655 4.33 4.62 4.47 3.73 4.125]						PUNTI_DISC=[5 2 3 0 3 5 1 2 4 0];
LIN=[4.005 3.875 3.845 3.97 3.985 3.745 3.91 4.62 4.75 4.03]						PUNTI_BIOM= [4 5 5 5 5 4 5 5 4 5 ];

## Sheet: Fig S1
FAI biomimetic			[1.00 0.99 0.76 0.96 0.95 0.94 0.92 0.93 0.89 0.89 0.95 0.95 0.93 0.98 0.98 0.97 0.92 0.84 0.74 -0.15 -0.90 -0.90 -0.93 -0.95 -0.95 -0.86 -0.94 -0.94 -0.95 -0.94 -0.94 -0.95]
FAII biomimetic			[1.00 0.96 0.82 0.94 0.90 0.92 0.92 0.92 0.89 0.89 0.94 0.94 0.85 0.94 0.94 0.91 0.85 0.78 0.71 0.36 -0.74 -0.71 -0.81 -0.88 -0.83 -0.70 -0.84 -0.81 -0.88 -0.85 -0.80 -0.87]
SAI biomimietic			[1.00 0.94 0.85 0.89 0.89 0.89 0.89 0.92 0.86 0.89 0.90 0.90 0.73 0.88 0.91 0.90 0.83 0.73 0.57 -0.36 -0.83 -0.79 -0.79 -0.90 -0.77 -0.84 -0.85 -0.88 -0.88 -0.87 -0.87 -0.87]
SAII biomimetic			[1.00 0.96 0.76 0.93 0.93 0.92 0.92 0.93 0.89 0.89 0.93 0.93 0.86 0.95 0.94 0.94 0.87 0.79 0.58 -0.58 -0.89 -0.86 -0.90 -0.93 -0.91 -0.91 -0.91 -0.92 -0.92 -0.93 -0.86 -0.93]
FULL biomimetic			[1.00 0.78 0.66 0.65 0.56 0.57 0.66 0.75 0.62 0.73 0.67 0.73 0.34 0.70 0.70 0.75 0.66 0.52 0.42 0.10 -0.45 -0.37 -0.41 -0.65 -0.42 -0.45 -0.46 -0.61 -0.60 -0.49 -0.41 -0.57]
50 Hz			[1.00 0.94 0.81 0.88 0.85 0.84 0.87 0.89 0.84 0.80 0.89 0.90 0.79 0.92 0.90 0.93 0.89 0.82 0.81 0.25 -0.84 -0.83 -0.89 -0.92 -0.81 -0.92 -0.87 -0.90 -0.90 -0.91 -0.91 -0.90]
Natural			[1.00 0.37 0.34 0.10 -0.09 -0.06 -0.04 -0.03 0.05 0.02 0.03 0.05 0.02 -0.01 0.02 -0.02 0.02 -0.01 0.05 -0.04 0.01 0.00 0.04 0.04 -0.01 -0.05 -0.05 -0.01 0.04 0.01 0.19 -0.05]

## Sheet: Fig S2
S3	NATURALNESS
Sinusoidal=[1 1.5 1.5 2 1 1.5 1.5 1.5 2 2 2 2 1.5 1.5 1 1];
Poissonian=[0 2 2 1 1 1 0.5 1 0 1 1 1 0 0 0 0.5];
SAII BIOMIMETIC=[0 1 1 1 2 2 1 1 2 1.5 2 2 1 1 2 1];
FAI BIOMIMETIC=[3 3 3 2 2 3 2 3.5 2 3.5 3.5 2 2.5 3.5 3.5 2];
FAII BIOMIMETIC=[1 1 1 2 1 2 1.5 1.5 2 3 3 2 1 2 1 1.5];
FULL BIOMIMETIC=[2 2 3.5 3.5 2 3 3.5 3 1 3.5 2 3 3 2 2 2];
LINEAR=[0.5 0.5 1 1.5 1 0.5 1 1.5 1.5 1.5 0.5 1 0 0 1 1];
SAI BIOMIMETIC=[1.5 1.5 1.5 1.5 1.5 1.5 2 2 2 1 2 1 1 2 2 1];

## Sheet: Fig S4
S1	Motor Performance (time for walking 5m)
NF=[5.24 5 5.135 5.5 5.8 5.21 5 5.3 5.3 5.5];
DISC=[5.8 5.65 6.3 5.8 6 5.6 5.7 5.3 5.35 5.3];
BIOM=[5.4 5.365 5.1 5.9 5.4 5 5.45 5.3 5.2 5.4];
LIN=[4.96 5.845 5.445 5.33 5.37 5.365 5.055 5.83 5.925 5.125];
S2
NF=[4.27 3.945 4.03 3.92 4.27 3.745 4.08 3.795 4.035 3.9]
DISC=[4.115 4.035 4.07 4.035 4.1 3.94 3.97 4.07 4.265 3.65]
BIOM=[4.265 4.13 4.2 4.27 4.655 4.33 4.62 4.47 3.73 4.125]
LIN=[4.22 3.75 4.075 3.97 3.94 4.1 4.225 4.335 4.26 4.07]
